# Supplementary material for: Critical assessment of synthetic accessibility scores in computer-assisted synthesis planning
Source: J Cheminform. 2023 Jan 14;15:6. doi: 10.1186/s13321-023-00678-z (PMC9840255; doi:10.1186/s13321-023-00678-z)
Supplement: Supplementary file 1 — Additional file 1. A Microsoft Excel spreadsheet containing a database of analyzed molecules with their SMILES encoding and synthesis information. [file 13321_2023_678_MOESM1_ESM.xlsx]

## Sheet: Compounds
SMILES	Name	Additional comment	Synthesis	Additional synthesis information	PubChem link
C[C@H](CCCC(C)C)[C@H]1CC[C@@H]2[C@@]1(CC[C@H]3[C@H]2CC=C4[C@@]3(CC[C@@H](C4)O)C)C	Cholesterol	animal sterol found in the body tissues (and blood plasma)	https://en.wikipedia.org/wiki/Cholesterol_total_synthesis		https://pubchem.ncbi.nlm.nih.gov/compound/5997
CN1CC[C@]23c4c5ccc(O)c4O[C@H]2[C@@H](O)C=C[C@H]3[C@H]1C5	Morphine	Non-synthetic narcotic (opioid) made from opium	https://doi.org/10.1021/ja027882h		https://pubchem.ncbi.nlm.nih.gov/compound/5288826
CC1=CN=C(C(=C1OC)C)CS(=O)C2=NC3=C(N2)C=C(C=C3)OC	Omeprazole	benzimidazole with selective and irreversible proton pump inhibition activity	https://doi.org/10.1080/00397910903341171		https://pubchem.ncbi.nlm.nih.gov/compound/4594
O=C(C)Oc1ccccc1C(=O)O	Aspirin, Acetylsalcylic acid	non-steroidal antiinflammatory agent	https://www.aspirin-foundation.com/history/chemistry/		https://pubchem.ncbi.nlm.nih.gov/compound/2244
CN1C=NC2=C1C(=O)N(C(=O)N2C)C	Caffeine	alkaloid found in plants	https://doi.org/10.1081/SCC-120023986		https://pubchem.ncbi.nlm.nih.gov/compound/2519
C1=CC(=C(C=C1C2=C(C(=O)C3=C(C=C(C=C3O2)O)O)OC4C(C(C(C(O4)CO)O)O)OC5C(C(C(C(O5)CO)O)O)OC6C(C(C(C(O6)CO)O)O)O)O)O	Quercetin 3-Sophorotrioside	flavonol triglycoside	https://doi.org/10.1021/jo035722y		https://pubchem.ncbi.nlm.nih.gov/compound/16745399
C1=CC(=C(C=C1C2=C(C(=O)C3=C(C=C(C=C3O2)O)O)O)O)O	Quercetin	plant pigment, flavonoid	https://www.ajol.info/index.php/ajb/article/view/92958	https://doi.org/10.3390/ijms20051112	https://pubchem.ncbi.nlm.nih.gov/compound/5280343
C\1=C/C(C)(C)C/C=C(/CC/C=C(/C/1)C)C	α-humulene or α-caryophyllene,Humulene	One of the components of the essential oil from the flowering cone of the hops plant, Humulus lupulus	https://pubs.acs.org/doi/10.1021/ol026205p		https://pubchem.ncbi.nlm.nih.gov/compound/5281520
Nc1nc(N)nc(NC2CC2)n1	Cyromazine	Primary metabolite observed in humans	https://patents.google.com/patent/CN104876884A/en		https://pubchem.ncbi.nlm.nih.gov/compound/47866
Nc1nc(Cl)nc(NC2CC2)n1	Cyprazine-desisopropyl	intermediate in ASKCOS synthesis planning			https://pubchem.ncbi.nlm.nih.gov/compound/23338980
O=C1c2ccccc2-c2c3c(cc4ccnc1c24)OCO3	Liriodenine	secondary metabolite			https://pubchem.ncbi.nlm.nih.gov/compound/10144
C[C@]12CC[C@@H]3c4ccc(O)cc4CC[C@H]3[C@@H]1C[C@@H](O)C2=O	16alpha-Hydroxyestron	Primary metabolites observed in humans			https://pubchem.ncbi.nlm.nih.gov/compound/115116
N[C@@H](Cc1ccc(N(CCCl)CCCl)cc1)C(=O)O	Melphalan	secondary metabolite	https://patents.google.com/patent/US3032585	https://patents.google.com/patent/US3032584	https://pubchem.ncbi.nlm.nih.gov/compound/460612
CN1CCC(=C2c3ccccc3Oc3ccc(Cl)cc32)CC1	Clopipazan	a drug	https://doi.org/10.1016/0040-4039(96)01068-4		https://pubchem.ncbi.nlm.nih.gov/compound/43215
NC(=O)C1c2ccccc2CCc2ccccc21	Cyheptamide	anticonvulsant compound	https://doi.org/10.1021/jm00331a019		https://pubchem.ncbi.nlm.nih.gov/compound/23603
C1=CC=C2C(C3=CC=CC=C3C=CC2=C1)C(=O)N	cytenamide	Cyheptamide derivative	https://doi.org/10.3184/174751918X15218087557053		https://pubchem.ncbi.nlm.nih.gov/compound/25255
CN(C)CC1=Cc2ccccc2Sc2ccccc21	Damotepine	another thiepin derivative.			https://pubchem.ncbi.nlm.nih.gov/compound/71644
C1C2=CC=CC=[N+]2C3=NC4=CC=CC=C4N3S1	Omeprazole Cyclic Sulfenamide	matching no reactivity patterns, including PAINS	https://doi.org/10.1021/ja049607w	https://etheses.whiterose.ac.uk/22178/1/Spence_J_Chemistry_PhD_2018.pdf	https://pubchem.ncbi.nlm.nih.gov/compound/130512
CC(C(=O)O)N.CC(=O)O.C1=CC(=CC=C1CC(C(=O)O)N)O.C(CCN)CC(C(=O)O)N.C(CC(=O)O)C(C(=O)O)N	Glatopa	synthetic anticholinergic agent with a quaternary ammonium structure	https://patents.google.com/patent/US20100036092A1/en		https://pubchem.ncbi.nlm.nih.gov/compound/21917704
C[C@H]1[C@H]([C@H](C[C@@H](O1)O[C@H]2C[C@@](CC3=C2C(=C4C(=C3O)C(=O)C5=C(C4=O)C(=CC=C5)OC)O)(C(=O)CO)O)N)O	Doxorubicin	anthracycline antibiotic with antineoplastic activity	https://doi.org/10.1021/ol026205p		https://pubchem.ncbi.nlm.nih.gov/compound/31703
CC[C@@]1(C[C@@H]2C[C@@](C3=C(CCN(C2)C1)C4=CC=CC=C4N3)(C5=C(C=C6C(=C5)[C@]78CCN9[C@H]7[C@@](C=CC9)([C@H]([C@@]([C@@H]8N6C=O)(C(=O)OC)O)OC(=O)C)CC)OC)C(=O)OC)O	Vincristine	natural alkaloid isolated from the plant Vinca rosea Linn	https://doi.org/10.1073/pnas.0401323101		https://pubchem.ncbi.nlm.nih.gov/compound/5978
CC[C@@]1(C[C@@H]2C[C@@](C3=C(CCN(C2)C1)C4=CC=CC=C4N3)(C5=C(C=C6C(=C5)[C@]78CCN9[C@H]7[C@@](C=CC9)([C@H]([C@@]([C@@H]8N6C)(C(=O)OC)O)OC(=O)C)CC)OC)C(=O)OC)O	Vinblastine	chemotherapy medication	https://doi.org/10.1021/ar500400w		https://pubchem.ncbi.nlm.nih.gov/compound/241903
CCCCCCCCCCCCCCCC(=O)OC[C@H](COP(=O)(O)OCCNC(=O)[C@H](C)NC(=O)CC[C@H](C(=O)N)NC(=O)[C@H](C)NC(=O)[C@@H](C)O[C@H]1[C@@H]([C@H](OC([C@@H]1NC(=O)C)O)CO)O)OC(=O)CCCCCCCCCCCCCCC	Mifamurtide, Mtp-PE, MTP-cephalin	liposomal formulation containing a muramyl dipeptide (MDP) analogue	https://doi.org/10.1002/jlcr.2580220105		https://pubchem.ncbi.nlm.nih.gov/compound/11672602
C[N+]1(CCC(C1)OC(=O)C(C2CCCC2)(C3=CC=CC=C3)O)C.[Br-]	Glycopyrronium bromide	Example of ZINC15 not-for-sale compound	https://doi.org/10.1002/jlcr.3864		https://pubchem.ncbi.nlm.nih.gov/compound/11693
CCOP(=S)(C1=CC=CC=C1)OC2=CC=CC3=C2N=CC=C3	Quintiofos	phosphonothioic ester derivative	https://worldwide.espacenet.com/publicationDetails/biblio?FT=D&date=19691204&DB=EPODOC&locale=en_EP&CC=DE&NR=1445717B1&KC=B1&ND=7		https://pubchem.ncbi.nlm.nih.gov/compound/72069
C1C2CC3CC1CC(C2)(C3)N	Amantadine	benzodiazepine derivative with anticonvulsant	https://doi.org/10.1016/B978-044452166-8/50010-8		https://pubchem.ncbi.nlm.nih.gov/compound/2130
C1C2CC3CC1CC(C2)C3	Adamantane	member of adamantanes and a polycyclic alkane	https://doi.org/10.1002/cber.19410741004		https://pubchem.ncbi.nlm.nih.gov/compound/9238
O=c1ccn2c(=O)n1CC#C/C=C\C#CC2	ZINC3111	Example of ZINC20 orphaned compound
CN1C(=O)CN=C(C2=C1C=CC(=C2)Cl)C3=CCCCC3	Tetrazepam	benzodiazepine derivative	https://doi.org/10.5772/intechopen.79879		https://pubchem.ncbi.nlm.nih.gov/compound/25215
C1=CC=C2C(=C1)C(=CN2)CC(=O)N[C@@H](CC(=O)O)C(=O)O	Indoleacetylaspartate	Made by nature	https://doi.org/10.1139/v56-172		https://pubchem.ncbi.nlm.nih.gov/compound/446620
CN1CCC2=CC(=C(C3=C2[C@@H]1CC4=C3C(=C(C=C4)OC)O)OC)OC	Isocorydine	porphine alkaloid, declared yield 9 %	https://doi.org/10.1016/j.tetasy.2015.09.008	https://doi.org/10.1021/jo01070a544	https://pubchem.ncbi.nlm.nih.gov/compound/10143
COC1=CC=CC2=C3C(=C(C=C21)[N+](=O)[O-])C(=CC4=C3OCO4)C(=O)O	Aristolochic Acid	most abundant of the aristolochic acids and is found in almost all Aristolochia species	https://doi.org/10.1021/tx500122x		https://pubchem.ncbi.nlm.nih.gov/compound/2236
CN1CCC2=CC3=C(C4=C2[C@@H]1CC5=CC(=C(C=C54)OC)OC)OCO3	Dicentrine	secondary metabolite	https://doi.org/10.1016/S0040-4020(01)93344-7	https://doi.org/10.1002/9780470129661	https://pubchem.ncbi.nlm.nih.gov/compound/101300
CCC1=C(NC2=C1C(=O)C(CC2)CN3CCOCC3)C	Molindone	antipsychotic agent	https://doi.org/10.1016/B978-044452166-8/50006-6		https://pubchem.ncbi.nlm.nih.gov/compound/23897
CN(C)CCCN1C2=CC=CC=C2SC3=C1C=C(C=C3)Cl	Chlorpromazine	antipsychotic medication	https://doi.org/10.1016/B978-044452166-8/50006-6		https://pubchem.ncbi.nlm.nih.gov/compound/2726
C1CN(CCN1CCCN2C3=CC=CC=C3SC4=C2C=C(C=C4)C(F)(F)F)CCO	Fluphenazine	a phenothiazine with antipsychotic activity	https://doi.org/10.1016/B978-044452166-8/50006-6		https://pubchem.ncbi.nlm.nih.gov/compound/3372
C1=CC(=C(C=C1[As]=[As]C2=CC(=C(C=C2)O)N)N)O.Cl.Cl	Arsphenamine, Salvarsan	organoarsenic compound used for Syphilis treatment	https://doi.org/10.1258/jrsm.2009.09k036		https://pubchem.ncbi.nlm.nih.gov/compound/8774
C1=CC(=C(C=C1[As]2[As]([As]([As]([As]2C3=CC(=C(C=C3)O)N)C4=CC(=C(C=C4)O)N)C5=CC(=C(C=C5)O)N)C6=CC(=C(C=C6)O)N)N)O	Pentamerarsphenamine	organoarsenic compound	https://doi.org/10.3390/molecules26196057		https://pubchem.ncbi.nlm.nih.gov/compound/25058190
CN1CCC(=C2C3=CC=CC=C3C=CC4=CC=CC=C42)CC1	Cyproheptadine	sedating antihistamine with antimuscarinic and calcium-channel blocking actions	https://doi.org/10.1016/B978-044452166-8/50016-9		https://pubchem.ncbi.nlm.nih.gov/compound/2913
CC1=CN=C(C=N1)C(=O)NCCC2=CC=C(C=C2)S(=O)(=O)NC(=O)NC3CCCCC3	Glipizide	short-acting, second-generation sulfonylurea with hypoglycemic activity	https://doi.org/10.1016/B978-044452166-8/50016-9		https://pubchem.ncbi.nlm.nih.gov/compound/3478
C[C@@H]1CCO[C@@H]2N1C(=O)C3=C(C(=O)C(=CN3C2)C(=O)NCC4=C(C=C(C=C4)F)F)O	Dolutegravir	integrase strand-transfer inhibitor with activity against HIV-1 infection.	https://doi.org/10.1002/anie.201802256		https://pubchem.ncbi.nlm.nih.gov/compound/54726191
CC(C)[C@@H](C(=O)N1CC2(CC2)C[C@H]1C3=NC=C(N3)C4=CC5=C(C=C4)C6=C(C5(F)F)C=C(C=C6)C7=CC8=C(C=C7)N=C(N8)[C@@H]9[C@H]1CC[C@H](C1)N9C(=O)[C@H](C(C)C)NC(=O)OC)NC(=O)OC	Ledipasvir	inhibitor of the hepatitis C virus	https://patents.google.com/patent/WO2016207915A1/en		https://pubchem.ncbi.nlm.nih.gov/compound/67505836
CC(=C)[C@@H]1CC[C@]1(C)CCO	Grandisol	one of the pheromones elicited by male boll weevils	https://www.wiley.com/en-us/The+Total+Synthesis+of+Natural+Products%2C+Volume+4-p-9780470129678		https://pubchem.ncbi.nlm.nih.gov/compound/169202
CN1CCC[C@H]1C2=CN=CC=C2	Nicotine		https://doi.org/10.1002%2Fjhet.233		https://pubchem.ncbi.nlm.nih.gov/compound/89594
CC1([C@@H](N2[C@H](S1)[C@@H](C2=O)NC(=O)[C@@H](C3=CC=C(C=C3)O)N)C(=O)O)C	Amoxicillin	anhydrous form of a broad-spectrum, semisynthetic aminopenicillin antibiotic	https://doi.org/10.1533/9781908818041.231		https://pubchem.ncbi.nlm.nih.gov/compound/33613
CC(=O)NC1=CC=C(C=C1)O	Paracetamol	p-aminophenol derivative	https://doi.org/10.1533/9781908818041.231		https://pubchem.ncbi.nlm.nih.gov/compound/1983
CC(C)CC1=CC=C(C=C1)C(C)C(=O)O	Ibuprofen		https://doi.org/10.1021/ed100892p		https://pubchem.ncbi.nlm.nih.gov/compound/3672
CCCC1O[C@@H]2C[C@H]3[C@@H]4CCC5=CC(=O)C=C[C@@]5([C@H]4[C@H](C[C@@]3([C@@]2(O1)C(=O)CO)C)O)C	Budesonide		https://pubmed.ncbi.nlm.nih.gov/543875/	https://doi.org/10.1007/s41981-022-00221-5	https://pubchem.ncbi.nlm.nih.gov/compound/5281004
C[C@]12CC(=O)[C@H]3[C@H]([C@@H]1CC[C@@]2(C(=O)CO)O)CCC4=CC(=O)C=C[C@]34C	Prednisone	glucocorticoid medication	https://doi.org/10.1007/978-1-4939-7183-1_2		https://pubchem.ncbi.nlm.nih.gov/compound/5865
